# Supplementary material for: A spatio-temporally constrained gene regulatory network directed by PBX1/2 acquires limb patterning specificity via HAND2
Source: Nat Commun. 2023 Jul 6;14:3993. doi: 10.1038/s41467-023-39443-z (PMC10325989; doi:10.1038/s41467-023-39443-z)
Supplement: Supplementary file 6 — Supplementary Data 3 [file 41467_2023_39443_MOESM6_ESM.xlsx]

## Sheet: Functional annotations
Supplementary Data 3: Functional annotation of candidate target genes shared between PBX and HAND2.
Shared Pbx1 /Hand2 target genes: BLUE spatially restricted expression in limb buds , ORANGE: limb phenotype - expression not known
2410002F23Rik	both down	no limb bud expression data
AI506816	both down	no limb bud expression data
Ano1	both down	posterior limb bud mesenchyme (also target of Tbx3, Shh) Tmem16a	https://doi.org/10.1016/j.modgep.2007.08.004
Asns	both down	(asparagin synthetase)
Atf4	both down	limb phenotype
Ccser1	both down	(mitosis) no limb bud expression data
Dok4	both down	(c-Ret substrate) no limb bud expression data
Dusp4	both down	(target of nodal) no limb bud expression data
Ets2	both down	distal limb bud mesenchyme
Galnt16	both down	(tissue homeostasis) no limb bud expression data
Gas5	both down	( growth arrest) no limb bud expression data
Gja3	both down	(connexin 46) no limb bud expression data
Gm13154	both down	no limb bud expression data
Gmip	both down	(Rho pathway) no limb bud expression data
Hey1	both down	distal limb bud mesenchyme (also target of Tbx3, Shh)
Ifrd1	both down	TF-neg regulator of BMP dependent osteoblastogenesis
Impdh1	both down	(retinitis pigmentosa) no limb bud expression data
Leprel1	both down	(collagen prolyl 3-hydroxylase) no limb bud expression data
Mat2a	both down	(methionine adenosyltransferase 2A) no limb bud expression data
Mir17hg	both down	miRNAs KO: skeletal growth defects incl. limbs and digits
Mri1	both down	miRNA: chondrocyte proliferation &hypertropy
Mthfd2	both down	(mitochondrial enzyme) no limb bud expression data
Olfm1	both down	(olfactomedin1) no limb bud expression data
Pdlim3	both down	PDZ and LIM domain 3 expressed in limb gridle muscle
Polr3d	both down	(cell cycle gene) no limb bud expression data
Popdc2	both down	Popeye domain Protein: limb girdle muscle defects
Rmrp	both down	mitochondrial RNA-processing: severe short limb stature
Rpl36	both down	ribosomal protein, pot assoc. w DBA (palate and thumb)
Serinc5	both down	(retroviral infection) no limb bud expression data
Slc25a33	both down	(mitochondrial transporter) no limb bud expression data
Slc7a5	both down	(amino acid transporter) no limb bud expression data)
Snai1	both down	anterior and posterior proximal limb bud mesenchyme
Snhg3	both down	(lncRNA) no limb bud expression data
Snhg4	both down	(lncRNA) no limb bud expression data
Snhg5	both down	(lncRNA) no limb bud expression data
Vegfa	both down	blood vessel development
Wdr74	both down	Wnt pathway cancer, no limb bud expression data
Agtrap	both up	(angiotension receptor binding protein) no limb bud expression data
Ahnak	both up	ubiqitous skeletal muscle protein
BC068157	both up	no limb bud expression data
Cdon	both up	SHH pathway: anterior limb bud mesenchyme
Cenpf	both up	bone tumors incl osteosarcomas
Col15a1	both up	expressed late in digits
Col1a2	both up	anterior limb bud mesenchyme
Crat	both up	(cranitin acetyl-transferase) no limb bud expression data
Cxcl14	both up	marks limb connective tissue
Dab1	both up	Reelin >Dab1: expressed incondensing cartilage (digits)
Dab2	both up	(disabled2: WNT and TGFb pathway) no limb bud expression data
Ddr1	both up	(discoidin domain receptors ) no limb bud expression data
Epb4.1l3	both up	(erythrocyte protein band 4.1-like 3) no limb bud expression data
Fbln5	both up	(fibulin-5: ECM protein) no limb bud expression data
Flnb	both up	filaminb: mutations cause chondrocyte defects during skeletal development
Gdf6	both up	controls joint, ligament and cartilage formation in wrist
Gfra2	both up	(GDNF receptor )no limb bud expression data
Heatr5b	both up	no limb bud expression data
Hif3a	both up	inhibits angiogenesis, descreases endochondral ossification	https://doi: 10.1371/journal.pgen.1004589
Kctd12	both up	(functions in left-right assymetry) no limb bud expression data
Kif16b	both up	human SHF, KO: early lethal involved in FGFR2 transport to membrane	https://doi: 10.1016/j.devcel.2010.11.008
Kmt2e	both up	no limb bud expression data
Lamb2	both up	(laminin 2B) no limb bud expression data
Lcp1	both up	(L-plastin > early embryo)
LOC102636514	both up	no limb bud expression data
Map1a	both up	no limb bud expression data
Mme	both up	no limb bud expression data
Nipal3	both up	no limb bud expression data
Npnt	both up	expressed in all embryonic ectoderm at E10.5
Nusap1	both up	nucleolar and spindel prot: no limb expression data
Peg10	both up	no information
Pgap1	both up	WNT pathway
Plxna2	both up	expression in the proximal limbbud mesenchyme at E12
Prrx1	both up	anterior-distal and posterior limb bud mesenchyme
Ptpru	both up	no limb bud expression data
Rin2	both up	(GTPase activator protein) no limb bud expression data
Sepp1	both up	(expressed in caudal somites) no limb bud expression data
Snai2	both up	anterior limb bud mesenchyme
Sox5	both up	required for chondrogenesis
Speg	both up	no limb bud expression data
Syne2	both up	no limb bud expression data
Tenm3	both up	diffuse expression in limb buds at 9.75	https://doi.org/10.1016/S1567-133X(03)00087-5
Ttc28	both up	short tibia
Wdtc1	both up	(adipose gene) no limb bud expression data
Zfhx4	both up	partner of Osterix in endochondral ossification	https://doi.org/10.1038/s42003-021-02793-9
Zfp811	both up	ZF TF no limb bud expression data
Arhgap8	discordant	no limb bud expression data
Arrb1	discordant	(arrestin) no limb bud expression data
Arrdc3	discordant	(arrestin domain) no limb bud expression data
Kcne3	discordant	(K+ channel) adult phenotype affecting hindlimb muscle
Map6	discordant	(microtubule-associated protein 6)
Scn2b	discordant	(sodium channel) no limb bud expression data
Sfrp1	discordant	Wnt pathway, dispensable for limb skleletal development
Slc15a2	discordant	(Solute carrier 15) no limb bud expression data
Stom	discordant	(stomatin) no limb bud expression data
Tmem37	discordant	no limb bud expression data
Zfp429	discordant	no limb bud expression data
Aff3	discordant P1 down H2 up	loss of function: polydactyly, fibula, radius
Alcam	discordant P1 down H2 up	anterior and post limb bud measenchyme
Alx3	discordant P1 down H2 up	anterior proximal limb bud mesenchyme	embrys
Cux2	discordant P1 down H2 up	lateral plate prelimb initiation, posterior limb bud mesenchyme	https://doi.org/10.1242/dev.127.23.5133
Disp1	discordant P1 down H2 up	anterior limb bud mesenchyme (E10.5, functions in SHH gradient	https://doi.org/10.1016/S0960-9822(02)01147-8
Epha4	discordant P1 down H2 up	distal-anterior limb bud mesenchyme	https://doi.org/10.1242/dev.027748
Msx1	discordant P1 down H2 up	distal and posterior limb bud mesenchyme
Wif1	discordant P1 down H2 up	core limb bud mesenchyme: also shared target Tbx3, Smad4, Shh
Cntfr	discordant P1 up H2 down	posterior limb bud mesenchyme (GLI target gene)
Frem1	discordant P1 up H2 down	AER - also a target of SHH, Tbx3
Gli1	discordant P1 up H2 down	posterior limb bud mesenchyme; SHH Target
Hand2	discordant P1 up H2 down	posterior limb bud mesenchyme
Lhx9	discordant P1 up H2 down	forelimb bud: mesenchyme (E.9.5) ant-distal (E10.5), hindlimb bud: ant-distal.
Lypd6	discordant P1 up H2 down	posterior-proximal limb bud mesenchyme; Gli target gene	https://doi.org/10.1016/j.ydbio.2015.07.022
Mycl	discordant P1 up H2 down	posterior limb bud mesenchyme
Postn	discordant P1 up H2 down	periostin matrix protein expressed in OCPs Pheno: short limb sleletal bones
Ptch1	discordant P1 up H2 down	posterior limb bud mesenchyme
Ptch2	discordant P1 up H2 down	posterior limb bud mesenchyme	https://doi.org/10.1016/j.ydbio.2015.07.022
Rspo3	discordant P1 up H2 down	posterior-distal, proximal anterior limb bud mesenchyme	https://doi.org/10.1016/j.modgep.2006.08.006
Tenm4	discordant P1 up H2 down	limb bud mesenchymal expression in the zeugopod primordia
