# Supplementary material for: A spatio-temporally constrained gene regulatory network directed by PBX1/2 acquires limb patterning specificity via HAND2
Source: Nat Commun. 2023 Jul 6;14:3993. doi: 10.1038/s41467-023-39443-z (PMC10325989; doi:10.1038/s41467-023-39443-z)
Supplement: Supplementary file 8 — Source Data [file 41467_2023_39443_MOESM8_ESM.xlsx]

## Sheet: Figure 3
Figure 3. Uncropped Western blots
Uncropped blot for Fig.3J Top panel exposure 30 seconds										Uncropped blot for Fig.3J Lower panel exposure 1 minute
										Chemiluminescence			Membrane
Chemiluminescence					Membrane
Uncropped blot for Fig.3I Top panel exposure 5 minutes										Uncropped blot for Fig.3I Lower panel exposure 4 minutes
	Chemiluminescence									Chemiluminescence
	Membrane										Membrane

## Sheet: Suppl Fig 1K
The Ratios Between the Length of Tibia/Femur for Both Hindlimbs from Controls (Co) and Mutants (Mut) at E9.5, E10, and E10.5 Were Plotted in Suppl. Figure 1K
All Values Below Represent the Ratio Between Tibia/Femur Length
LHL = Left Hindlimb
RHL= Right Hindlimb
Control 9.5				Control 10				Control 10.5				Mutant 9.5				Mutant 10.0				Mutant 10.5
'FileName'	'LHL'	'RHL'		'FileName'	'LHL'	'RHL'		'FileName'	'LHL'	'RHL'		'FileName'	'LHL'	'RHL'		'FileName'	'LHL'	'RHL'		'FileName'	'LHL'	'RHL'
'6TM12108'	0.930558	0.939334		'6TM12 125'	1.03017	0.951662		'6TM12 133'	0.946127	0.895956		'6TM12 107'	1.04875	0.920829		'6TM12 1'	1.05847	1.11003		'6TM12 135'	0.964451	0.931046
'6TM12109'	0.970714	0.840512		'6TM12 127'	0.912574	0.915971		'6TM12 134'	0.913282	0.996477		'6TM12 110'	1.78782	1.6627		'6TM12 10'	1.31134	1.20043		'6TM12 142'	1.038	0.973477
'6TM12112'	0.920109	0.945218		'6TM12 131'	0.910753	0.913723		'6TM12 136'	1.05088	0.903046		'6TM12 111'	1.32653	1.63724		'6TM12 11'	1.14668	1.20276		'6TM12 19'	0.973178	0.900255
'6TM12116'	0.906328	0.922868		'6TM12 132'	0.961364	0.925584		'6TM12 137'	0.927644	1.0063		'6TM12 113'	1.31125	1.3933		'6TM12 124'	0.986891	1.02585		'6TM12 20'	1.07614	0.957598
'6TM12118'	0.973126	0.911423		'6TM12 26'	0.899227	0.872844		'6TM12 138'	0.943277	0.922196		'6TM12 114'	1.88019	2.00607		'6TM12 126'	1.05478	0.976269		'6TM12 22'	0.966373	0.957568
'6TM12120'	0.85428	0.894564		'6TM12 29'	0.952301	0.915989		'6TM12 139'	0.969893	0.892795		'6TM12 115'	1.73567	1.79574		'6TM12 128'	1.17407	1.2642		'6TM12 24'	1.02893	1.00592
'6TM12121'	0.999271	0.997249		'6TM12 3'	0.957837	0.902077		'6TM12 140'	0.951882	0.95309		'6TM12 117'	1.03962	1.00923		'6TM12 129'	1.16103	1.11218		'6TM12 54'	0.939793	1.03876
'6TM1239'	0.933264	0.911936		'6TM12 33'	0.909566	0.931503		'6TM12 141'	0.944457	0.876078		'6TM12 119'	1.03176	1.02799		'6TM12 130'	1.0323	1.01772		'6TM12 57'	0.920107	0.906735
'6TM1240'	0.975483	0.99487		'Mean'	0.941724	0.916169		'6TM12 21'	0.924904	0.891645		'6TM12 122'	1.10424	1.08224		'6TM12 2'	1.03531	0.993555		'6TM12 58'	0.982678	0.921005
'6TM1241'	1.01161	0.916588		'STD'	0.0406645	0.0214046		'6TM12 23'	0.903754	0.89317		'6TM12 43'	1.25655	1.10018		'6TM12 25'	0.952856	0.972271		'Mean'	0.98774	0.954708
'6TM1242'	0.923571	0.886024						'6TM12 51'	0.987762	0.891942		'6TM12 44'	1.23	1.23191		'6TM12 27'	0.988768	0.930567		'STD'	0.050185	0.046124
'6TM1245'	0.951835	0.908356						'6TM12 52'	0.92668	0.915671		'6TM12 76'	2.50112	2.69835		'6TM12 28'	1.23845	1.23411
'6TM1246'	0.952494	0.906591						'6TM12 53'	1.01133	0.934923		'6TM12 79'	2.47419	2.33304		'6TM12 30'	1.00022	0.966118
'6TM1247'	0.959775	0.918557						'6TM12 55'	0.993779	0.848957		'6TM12 80'	2.10227	1.24079		'6TM12 31'	1.097	1.01745
'6TM1260'	0.982099	0.889493						'6TM12 56'	0.965182	0.8847		'6TM12 82'	2.5463	2.70155		'6TM12 32'	0.898799	0.887044
'6TM1277'	0.975207	0.925609						'Mean'	0.957389	0.913796		'6TM12 83'	2.10389	2.59972		'6TM12 5'	1.00791	1.0373
'6TM1278'	0.92551	0.937729						'STD'	0.0385934	0.0417926		'Mean'	1.65501	1.65255		'6TM12 6'	1.0887	1.12624
'6TM1281'	0.854827	0.762155										'STD'	0.557451	0.636843		'6TM12 8'	1.04293	1.02064
'6TM1284'	0.92614	0.872899														'6TM12 9'	1.12597	1.06065
'6TM1285'	0.924101	0.897614														'Mean'	1.07381	1.06081
'Mean'	0.942515	0.908979														'STD'	0.101253	0.106235
'STD'	0.0404382	0.0488161
